# Supplementary material for: Repurposing salmon calcitonin for glioblastoma treatment: Targeting Yes-associated Protein (YAP)/ Transcriptional co‑activator with PDZ‑binding motif (TAZ) via hippo pathway activation
Source: Neurooncol Adv. 2026 Jun 5;8(1):vdag152. doi: 10.1093/noajnl/vdag152 (PMC13326753; doi:10.1093/noajnl/vdag152)
Supplement: vdag152_Supplementary_Data [file vdag152_supplementary_data.zip]

Archive with 6 entries (6 files):
- CTR manuscript -Supplementary files_Kumar (1) (1).doc
- Supplementary Figures_Kumar.pptx
- Supplementary Table 1.xlsx
- Supplementary Table 2.xlsx
- Supplementary Table 3.xlsx
- Supplementary Table 4.docx
